# Supplementary material for: New record of Nausithoe werneri (Scyphozoa, Coronatae, Nausithoidae) from the Brazilian coast and a new synonymy for Nausithoe maculata
Source: Zookeys. 2020 Nov 4;984:1–21. doi: 10.3897/zookeys.984.56380 (PMC7658188; doi:10.3897/zookeys.984.56380)
Supplement: XML Treatment for Nausithoe [file zookeys.984.56380-treatment1.xml]

<!DOCTYPE tp:taxon-treatment
  PUBLIC "-//TaxonX//DTD Taxonomic Treatment Publishing DTD v0 20100105//EN" "tax-treatment-NSO.dtd">
<tp:taxon-treatment xmlns:tp="http://www.plazi.org/taxpub"><tp:treatment-meta><kwd-group><label>Taxon classification</label><kwd><named-content xmlns:xlink="http://www.w3.org/1999/xlink" content-type="kingdom">Animalia</named-content></kwd><kwd><named-content xmlns:xlink="http://www.w3.org/1999/xlink" content-type="order">Coronatae</named-content></kwd><kwd><named-content xmlns:xlink="http://www.w3.org/1999/xlink" content-type="family">Nausithoidae</named-content></kwd></kwd-group><mixed-citation publication-type="journal"><person-group><name><surname>Molinari</surname><given-names>Clarissa Garbi</given-names></name><name><surname>Maronna</surname><given-names>Maximiliano Manuel</given-names></name><name><surname>Morandini</surname><given-names>André Carrara</given-names></name></person-group><article-title>New record of <italic><tp:taxon-name><tp:taxon-name-part taxon-name-part-type="genus" reg="Nausithoe">Nausithoe</tp:taxon-name-part> <tp:taxon-name-part taxon-name-part-type="species" reg="werneri">werneri</tp:taxon-name-part></tp:taxon-name></italic> (<tp:taxon-name><tp:taxon-name-part taxon-name-part-type="class">Scyphozoa</tp:taxon-name-part></tp:taxon-name>, <tp:taxon-name><tp:taxon-name-part taxon-name-part-type="order">Coronatae</tp:taxon-name-part></tp:taxon-name>, <tp:taxon-name><tp:taxon-name-part taxon-name-part-type="family">Nausithoidae</tp:taxon-name-part></tp:taxon-name>) from the Brazilian coast and a new synonymy for <italic><tp:taxon-name><tp:taxon-name-part taxon-name-part-type="genus" reg="Nausithoe">Nausithoe</tp:taxon-name-part> <tp:taxon-name-part taxon-name-part-type="species" reg="maculata">maculata</tp:taxon-name-part></tp:taxon-name></italic></article-title><source>Zookeys</source><day>04</day><month>11</month><year>2020</year><volume>984</volume><fpage>1</fpage><lpage>21</lpage><pub-id pub-id-type="doi">10.3897/zookeys.984.56380</pub-id></mixed-citation></tp:treatment-meta><tp:nomenclature><tp:taxon-name><object-id xmlns:xlink="http://www.w3.org/1999/xlink" content-type="arpha" xlink:type="simple">623C3844-D8A5-5D83-A52E-8C0B5B460D5D</object-id>
                <tp:taxon-name-part taxon-name-part-type="genus" reg="Nausithoe">Nausithoe</tp:taxon-name-part>
              </tp:taxon-name><tp:taxon-authority>
                sp.
              </tp:taxon-authority><xref ref-type="fig" rid="F1">Figs 1</xref><xref ref-type="fig" rid="F3">, 3</xref><xref ref-type="fig" rid="F4">, 4</xref></tp:nomenclature><tp:treatment-sec sec-type="Metagenetic species" id="SECID0EWLAI"><title>Metagenetic species.</title><p>Solitary polyp with typical periderm tube, dark to light brown (Fig. <xref ref-type="fig" rid="F1">1C, D</xref>), conical, with transverse rings on the surface with longitudinal striations (5 rings every 0.4 mm at 2 mm above base). Polyps 5.05–20.2 mm long; basal disk 0.63–0.66 mm in diameter; diameter just above the basal disk 0.14–0.4 mm; tube diameter at 2-mm height 0.09–0.45 mm, and at 5-mm height 0.35–0.45 mm; tube aperture diameter 1.28 mm. Tubes with 3–10 whorls of internal cusps (Fig. <xref ref-type="fig" rid="F1">1C</xref>); closer to base, number of internal cusps per whorl is 16: 4 large (perradius) with additional cusps on the surface, 4 intermediate (interradius), and 8 small (adradius) (Fig. <xref ref-type="fig" rid="F3">3A</xref>). Upper whorls with only 8 cusps: 4 large (perradius) with no additional cusps, and 4 intermediate (interradius) (Fig. <xref ref-type="fig" rid="F3">3B, C</xref>). Polyps with 26–37 filiform tentacles (Fig. <xref ref-type="fig" rid="F1">1D</xref>). Polydisc strobilation, with more than 100 ephyrae at a time. Medusa (Figs <xref ref-type="fig" rid="F2">2A, B</xref>, <xref ref-type="fig" rid="F4">4</xref>) entirely translucent, with slightly flattened smooth umbrella; 16 slightly elongated lappets with rounded margins; 8 rhopalia with statocyst and red ocelli. Live specimens measuring up to: 9.5 mm total diameter; 7.74 mm diameter between opposite rhopalia; 2.83 mm coronal groove diameter; gastric cirri approximately 0.9 mm in length; and tentacle length up to half the total diameter of the medusa. Stomach with 4 gastric septa, each with 2 gastric filaments (8 in total) (Figs <xref ref-type="fig" rid="F2">2A</xref>, <xref ref-type="fig" rid="F4">4D, E</xref>). Gonads, 8, but not fully developed (Fig. <xref ref-type="fig" rid="F4">4A–C</xref>); in fact, only a single individual had them and they were malformed (Fig. <xref ref-type="fig" rid="F4">4B, C</xref>), so complete data about their morphology are lacking. Cnidome composed of only two nematocyst types: holotrichous isorhiza and heterotrichous microbasic eurytele (Fig. <xref ref-type="fig" rid="F5">5</xref>; Table <xref ref-type="table" rid="T6">6</xref>).</p><table-wrap id="T6" position="float" orientation="portrait"><label>Table 6.</label><caption><p>Cnidome of studied species of <italic><tp:taxon-name><tp:taxon-name-part taxon-name-part-type="genus" reg="Nausithoe">Nausithoe</tp:taxon-name-part></tp:taxon-name></italic>. The range was obtained from 60 nematocysts of each type at each stage. *Data from <xref ref-type="bibr" rid="B40">Silveira and Morandini (1997</xref>; from 20 nematocysts of each type at each stage).</p></caption><table id="TID0EELCI" rules="all"><tbody><tr><th rowspan="2" colspan="2"/><th rowspan="1" colspan="2">Holotrichous isorhiza</th><th rowspan="1" colspan="2">Heterotrichous microbasic eurytele</th></tr><tr><th rowspan="1" colspan="1">Width (µm)</th><th rowspan="1" colspan="1">Length (µm)</th><th rowspan="1" colspan="1">Width (µm)</th><th rowspan="1" colspan="1">Length (µm)</th></tr><tr><td rowspan="4" colspan="1"><italic><tp:taxon-name><tp:taxon-name-part taxon-name-part-type="genus" reg="Nausithoe">Nausithoe</tp:taxon-name-part></tp:taxon-name></italic> sp.</td><td rowspan="1" colspan="1">medusa (tentacle)</td><td rowspan="1" colspan="1">4.41–6.49</td><td rowspan="1" colspan="1">5.65–8.65</td><td rowspan="1" colspan="1">7.28–10.96</td><td rowspan="1" colspan="1">8.47–12.99</td></tr><tr><td rowspan="1" colspan="1">ephyra (whole)</td><td rowspan="1" colspan="1">4.11–7.33</td><td rowspan="1" colspan="1">5.29–8.98</td><td rowspan="1" colspan="1">7.1–12.59</td><td rowspan="1" colspan="1">8.19–14.27</td></tr><tr><td rowspan="1" colspan="1">polyp (tentacle)</td><td rowspan="1" colspan="1">5.86–7.58</td><td rowspan="1" colspan="1">8.24–9.67</td><td rowspan="1" colspan="1">9.58–11.54</td><td rowspan="1" colspan="1">11.28–13.53</td></tr><tr><td rowspan="1" colspan="1">medusa (tentacle)</td><td rowspan="1" colspan="1">3.0–4.2</td><td rowspan="1" colspan="1">4.2–6.0</td><td rowspan="1" colspan="1">5.4–7.2</td><td rowspan="1" colspan="1">6.6–9.0</td></tr><tr><td rowspan="2" colspan="1"><italic><tp:taxon-name><tp:taxon-name-part taxon-name-part-type="genus" reg="Nausithoe">N.</tp:taxon-name-part> <tp:taxon-name-part taxon-name-part-type="species" reg="maculata">maculata</tp:taxon-name-part></tp:taxon-name></italic> (= <italic><tp:taxon-name><tp:taxon-name-part taxon-name-part-type="genus" reg="Nausithoe">N.</tp:taxon-name-part> <tp:taxon-name-part taxon-name-part-type="species" reg="aurea">aurea</tp:taxon-name-part></tp:taxon-name></italic>)*</td><td rowspan="1" colspan="1">ephyra (whole)</td><td rowspan="1" colspan="1">3.6–6.0</td><td rowspan="1" colspan="1">5.4–7.2</td><td rowspan="1" colspan="1">9.0–11.4</td><td rowspan="1" colspan="1">10.2–12.6</td></tr><tr><td rowspan="1" colspan="1">polyp (tentacle)</td><td rowspan="1" colspan="1">3.6–5.4</td><td rowspan="1" colspan="1">6.0–7.8</td><td rowspan="1" colspan="1">3.0–4.8</td><td rowspan="1" colspan="1">9.0–15.0</td></tr><tr><td rowspan="1" colspan="1">
                        <italic><tp:taxon-name><tp:taxon-name-part taxon-name-part-type="genus" reg="Nausithoe">N.</tp:taxon-name-part> <tp:taxon-name-part taxon-name-part-type="species" reg="maculata">maculata</tp:taxon-name-part></tp:taxon-name></italic>
                      </td><td rowspan="1" colspan="1">medusa (tentacle)</td><td rowspan="1" colspan="1">3.52–5.08</td><td rowspan="1" colspan="1">4.5–5.83</td><td rowspan="1" colspan="1">6.49–8.17</td><td rowspan="1" colspan="1">7.49–9.21</td></tr><tr><td rowspan="1" colspan="1">
                        <italic><tp:taxon-name><tp:taxon-name-part taxon-name-part-type="genus" reg="Nausithoe">N.</tp:taxon-name-part> <tp:taxon-name-part taxon-name-part-type="species" reg="werneri">werneri</tp:taxon-name-part></tp:taxon-name></italic>
                      </td><td rowspan="1" colspan="1">medusa (tentacle)</td><td rowspan="1" colspan="1">4.33–6.69</td><td rowspan="1" colspan="1">5.47–7.45</td><td rowspan="1" colspan="1">7.06–9.27</td><td rowspan="1" colspan="1">8.67–10.92</td></tr></tbody></table></table-wrap><fig id="F3" position="float" orientation="portrait"><object-id xmlns:xlink="http://www.w3.org/1999/xlink" content-type="doi" xlink:type="simple">10.3897/zookeys.984.56380.figure3</object-id><object-id xmlns:xlink="http://www.w3.org/1999/xlink" content-type="arpha" xlink:type="simple">CF4D2CF2-3503-5F26-9AA0-C24909A0B0AC</object-id><label>Figure 3.</label><caption><p><abbrev xmlns:xlink="http://www.w3.org/1999/xlink" xlink:title="scanning electron microscope" id="ABBRID0EKVAI" xlink:type="simple">SEM</abbrev> of cross-sections of the tube of the polyp of <italic><tp:taxon-name><tp:taxon-name-part taxon-name-part-type="genus" reg="Nausithoe">Nausithoe</tp:taxon-name-part></tp:taxon-name></italic> sp. AC02 at different heights. <bold>A</bold> more-basal series, with 16 cusps and additional cusps over 4 larger perradial cusps <bold>B</bold> and <bold>C</bold> two more-distal series (<bold>C</bold> being the highest along the tube), each with 8 cusps.</p></caption><graphic xmlns:xlink="http://www.w3.org/1999/xlink" xlink:href="zookeys-984-001-g003.jpg" position="float" orientation="portrait" xlink:type="simple" id="oo_470910.jpg"><uri content-type="original_file" xlink:type="simple">https://binary.pensoft.net/fig/470910</uri></graphic></fig><fig id="F4" position="float" orientation="portrait"><object-id xmlns:xlink="http://www.w3.org/1999/xlink" content-type="doi" xlink:type="simple">10.3897/zookeys.984.56380.figure4</object-id><object-id xmlns:xlink="http://www.w3.org/1999/xlink" content-type="arpha" xlink:type="simple">D94B3E30-F6B3-5750-90C0-CD0D155E4F9F</object-id><label>Figure 4.</label><caption><p>Adult medusae from polyps of <italic><tp:taxon-name><tp:taxon-name-part taxon-name-part-type="genus" reg="Nausithoe">Nausithoe</tp:taxon-name-part></tp:taxon-name></italic> sp. AC10 (<bold>A–C</bold>) and AC20 (<bold>D–H</bold>) <bold>A</bold> beginning of gonad (<bold>g</bold>) development <bold>B</bold> two gonads with gametic cells still differentiating <bold>C</bold> general view of a medusa that we managed to maintain until the gonads emerged (note degree of irregularities in this specimen, due to the long period in cultivation) <bold>D</bold> aboral view of 3-month-old medusa, showing the radial muscle (<bold>rm</bold>), marginal lappets (<bold>ml</bold>), rhopalium (<bold>r</bold>), and tentacles (<bold>t</bold>) <bold>E</bold> detail of 6-month-old medusa, showing gastric filaments (<bold>gf</bold>), rhopalium with ocelli (<bold>e</bold>), and statocyst (<bold>s</bold>), and coronal groove (<bold>cg</bold>); note, no trace of gonad development <bold>F</bold>, <bold>G</bold> and <bold>H</bold> Oral view of medusae, showing lips (<bold>l</bold>) and projection of the manubrium, from less projected (<bold>F</bold>) to more projected (<bold>H</bold>).</p></caption><graphic xmlns:xlink="http://www.w3.org/1999/xlink" xlink:href="zookeys-984-001-g004.jpg" position="float" orientation="portrait" xlink:type="simple" id="oo_470911.jpg"><uri content-type="original_file" xlink:type="simple">https://binary.pensoft.net/fig/470911</uri></graphic></fig><fig id="F5" position="float" orientation="portrait"><object-id xmlns:xlink="http://www.w3.org/1999/xlink" content-type="doi" xlink:type="simple">10.3897/zookeys.984.56380.figure5</object-id><object-id xmlns:xlink="http://www.w3.org/1999/xlink" content-type="arpha" xlink:type="simple">1F250E85-ABF4-533C-8E59-11E5CEF4CBAB</object-id><label>Figure 5.</label><caption><p>Photomicrographs of the two nematocyst types found in <italic><tp:taxon-name><tp:taxon-name-part taxon-name-part-type="genus" reg="Nausithoe">Nausithoe</tp:taxon-name-part></tp:taxon-name></italic> sp. <bold>A</bold> three heterotrichous microbasic euryteles discharged <bold>B</bold> holotrichous isorhiza capsules of two different sizes (large, grey arrow; small, black arrow) <bold>C</bold> a small discharged holotrichous isorhiza.</p></caption><graphic xmlns:xlink="http://www.w3.org/1999/xlink" xlink:href="zookeys-984-001-g005.jpg" position="float" orientation="portrait" xlink:type="simple" id="oo_470912.jpg"><uri content-type="original_file" xlink:type="simple">https://binary.pensoft.net/fig/470912</uri></graphic></fig></tp:treatment-sec><tp:treatment-sec><!--Section generated to contain objects referenced in tp:taxon-treatment.--><fig id="F1" position="float" orientation="portrait"><object-id xmlns:xlink="http://www.w3.org/1999/xlink" content-type="doi" xlink:type="simple">10.3897/zookeys.984.56380.figure1</object-id><object-id xmlns:xlink="http://www.w3.org/1999/xlink" content-type="arpha" xlink:type="simple">A6C5643A-C02A-5802-B69F-19353CEEF909</object-id><label>Figure 1.</label><caption><p><italic><tp:taxon-name><tp:taxon-name-part taxon-name-part-type="genus" reg="Nausithoe">Nausithoe</tp:taxon-name-part></tp:taxon-name></italic> sp. from Brazil. <bold>A</bold> tissue balls originated from polyp AC02 ephyrae <bold>B</bold> emerged polyps from same tissue balls in A after 22 weeks, showing the polyp opening; note that the basal parts are fused <bold>C</bold> external view of part of polyp AC18, showing by transparency the internal whorls of cusps (<bold>wc</bold>) <bold>D</bold> oral disc of polyp AC01, showing the tentacle crown (<bold>tc</bold>) and the mouth opening (<bold>m</bold>) with the gastric longitudinal septa (<bold>gs</bold>) <bold>E</bold> polyp AC02 releasing ephyrae.</p></caption><graphic xmlns:xlink="http://www.w3.org/1999/xlink" xlink:href="zookeys-984-001-g001.jpg" position="float" orientation="portrait" xlink:type="simple" id="oo_470908.jpg"><uri content-type="original_file" xlink:type="simple">https://binary.pensoft.net/fig/470908</uri></graphic></fig><fig id="F2" position="float" orientation="portrait"><object-id xmlns:xlink="http://www.w3.org/1999/xlink" content-type="doi" xlink:type="simple">10.3897/zookeys.984.56380.figure2</object-id><object-id xmlns:xlink="http://www.w3.org/1999/xlink" content-type="arpha" xlink:type="simple">73D016DB-2037-5969-A4E8-E010A57190F4</object-id><label>Figure 2.</label><caption><p>Schematic view of a typical <italic><tp:taxon-name><tp:taxon-name-part taxon-name-part-type="genus" reg="Nausithoe">Nausithoe</tp:taxon-name-part></tp:taxon-name></italic> sp. adult medusa, illustrating the main characters. <bold>A</bold> aboral view <bold>B</bold> lateral view. <bold>dc</bold> diameter of coronal furrow <bold>dr</bold> diameter between rhopalia <bold>dt</bold> total diameter <bold>cg</bold> coronal grove <bold>gc</bold> gastric cirri <bold>m</bold> manubrium <bold>ml</bold> marginal lappets <bold>r</bold> rhopalium <bold>t</bold> tentacle <bold>e</bold> eyespot <bold>g</bold> gonad <bold>s</bold> statolith.</p></caption><graphic xmlns:xlink="http://www.w3.org/1999/xlink" xlink:href="zookeys-984-001-g002.jpg" position="float" orientation="portrait" xlink:type="simple" id="oo_470909.jpg"><uri content-type="original_file" xlink:type="simple">https://binary.pensoft.net/fig/470909</uri></graphic></fig></tp:treatment-sec><ref-list><ref id="B40"><mixed-citation xmlns:xlink="http://www.w3.org/1999/xlink" xlink:type="simple"><person-group><name name-style="western"><surname>Silveira</surname><given-names>FL</given-names></name><name name-style="western"><surname>Morandini</surname><given-names>AC</given-names></name></person-group> (<year>1997</year>) <article-title><italic><tp:taxon-name><tp:taxon-name-part taxon-name-part-type="genus">Nausithoe</tp:taxon-name-part> <tp:taxon-name-part taxon-name-part-type="species">aurea</tp:taxon-name-part></tp:taxon-name></italic> n. sp. (<tp:taxon-name><tp:taxon-name-part taxon-name-part-type="class">Scyphozoa</tp:taxon-name-part></tp:taxon-name>, <tp:taxon-name><tp:taxon-name-part taxon-name-part-type="order">Coronatae</tp:taxon-name-part></tp:taxon-name>, <tp:taxon-name><tp:taxon-name-part taxon-name-part-type="family">Nausithoidae</tp:taxon-name-part></tp:taxon-name>), a species with two pathways of reproduction after strobilation: sexual and asexual.</article-title><source>Contributions to Zoology</source><volume>66</volume>(<issue>4</issue>): <fpage>235</fpage>–<lpage>246</lpage>. <ext-link xlink:type="simple" ext-link-type="doi" xlink:href="10.1163/26660644-06604004">https://doi.org/10.1163/26660644-06604004</ext-link></mixed-citation></ref></ref-list></tp:taxon-treatment>
