# Supplementary material for: New record of Nausithoe werneri (Scyphozoa, Coronatae, Nausithoidae) from the Brazilian coast and a new synonymy for Nausithoe maculata
Source: Zookeys. 2020 Nov 4;984:1–21. doi: 10.3897/zookeys.984.56380 (PMC7658188; doi:10.3897/zookeys.984.56380)
Supplement: XML Treatment for Nausithoe maculata [file zookeys.984.56380-treatment2.xml]

<!DOCTYPE tp:taxon-treatment
  PUBLIC "-//TaxonX//DTD Taxonomic Treatment Publishing DTD v0 20100105//EN" "tax-treatment-NSO.dtd">
<tp:taxon-treatment xmlns:tp="http://www.plazi.org/taxpub"><tp:treatment-meta><kwd-group><label>Taxon classification</label><kwd><named-content xmlns:xlink="http://www.w3.org/1999/xlink" content-type="kingdom">Animalia</named-content></kwd><kwd><named-content xmlns:xlink="http://www.w3.org/1999/xlink" content-type="order">Coronatae</named-content></kwd><kwd><named-content xmlns:xlink="http://www.w3.org/1999/xlink" content-type="family">Nausithoidae</named-content></kwd></kwd-group><mixed-citation publication-type="journal"><person-group><name><surname>Molinari</surname><given-names>Clarissa Garbi</given-names></name><name><surname>Maronna</surname><given-names>Maximiliano Manuel</given-names></name><name><surname>Morandini</surname><given-names>André Carrara</given-names></name></person-group><article-title>New record of <italic><tp:taxon-name><tp:taxon-name-part taxon-name-part-type="genus" reg="Nausithoe">Nausithoe</tp:taxon-name-part> <tp:taxon-name-part taxon-name-part-type="species" reg="werneri">werneri</tp:taxon-name-part></tp:taxon-name></italic> (<tp:taxon-name><tp:taxon-name-part taxon-name-part-type="class">Scyphozoa</tp:taxon-name-part></tp:taxon-name>, <tp:taxon-name><tp:taxon-name-part taxon-name-part-type="order">Coronatae</tp:taxon-name-part></tp:taxon-name>, <tp:taxon-name><tp:taxon-name-part taxon-name-part-type="family">Nausithoidae</tp:taxon-name-part></tp:taxon-name>) from the Brazilian coast and a new synonymy for <italic><tp:taxon-name><tp:taxon-name-part taxon-name-part-type="genus" reg="Nausithoe">Nausithoe</tp:taxon-name-part> <tp:taxon-name-part taxon-name-part-type="species" reg="maculata">maculata</tp:taxon-name-part></tp:taxon-name></italic></article-title><source>Zookeys</source><day>04</day><month>11</month><year>2020</year><volume>984</volume><fpage>1</fpage><lpage>21</lpage><pub-id pub-id-type="doi">10.3897/zookeys.984.56380</pub-id></mixed-citation></tp:treatment-meta><tp:nomenclature><tp:taxon-name><object-id xmlns:xlink="http://www.w3.org/1999/xlink" content-type="arpha" xlink:type="simple">558AC9DD-EC38-53AF-B23F-1E284E63406E</object-id>
                <tp:taxon-name-part taxon-name-part-type="genus" reg="Nausithoe">Nausithoe</tp:taxon-name-part>
                <tp:taxon-name-part taxon-name-part-type="species" reg="maculata">maculata</tp:taxon-name-part>
              </tp:taxon-name><tp:taxon-authority>Jarms, 1990</tp:taxon-authority><xref ref-type="fig" rid="F6">Fig. 6</xref><tp:nomenclature-citation-list><tp:nomenclature-citation><tp:taxon-name>
                    <tp:taxon-name-part taxon-name-part-type="genus" reg="Nausithoe">Nausithoe</tp:taxon-name-part> <tp:taxon-name-part taxon-name-part-type="species" reg="maculata">maculata</tp:taxon-name-part></tp:taxon-name><comment><xref ref-type="bibr" rid="B16">Jarms 1990</xref>: 21–24, figs 15–17, pl. V. Type locality: Puerto Rico. Holotype: ZMH C11534.</comment></tp:nomenclature-citation><tp:nomenclature-citation><tp:taxon-name>
                    <tp:taxon-name-part taxon-name-part-type="genus" reg="Nausithoe">Nausithoe</tp:taxon-name-part> <tp:taxon-name-part taxon-name-part-type="species" reg="aurea">aurea</tp:taxon-name-part></tp:taxon-name><comment><xref ref-type="bibr" rid="B40">Silveira and Morandini 1997</xref>: 236–239, figs 1–7, pls I, II. Type locality: Ilhabela (<named-content xmlns:xlink="http://www.w3.org/1999/xlink" content-type="dwc:verbatimCoordinates" xlink:type="simple"><named-content content-type="geo-json" specific-use="{&#34;type&#34;:&#34;Point&#34;,&#34;coordinates&#34;:[-45.416667,-23.850000]}" id="NCID0EI2AI" xlink:type="simple">23°51'S, 45°25'W</named-content></named-content>), Brazil. Holotype: MNRJ 2899. (syn. nov.)</comment></tp:nomenclature-citation></tp:nomenclature-citation-list></tp:nomenclature><tp:treatment-sec sec-type="Metagenetic species" id="SECID0EM2AI"><title>Metagenetic species.</title><p>Solitary polyp with typical periderm tube, dark to light brown, conical, with transverse rings on the surface with longitudinal striations (3–5 rings every 0.4 mm at 2 mm above base). Polyps 3.79–18.64 mm long. Basal disk 0.17–0.6 mm in diameter. Diameter of aperture 0.39–1.58 mm. Diameter just above the basal disc 0.08–0.2 mm. Diameter at 2-mm height 0.09–0.16 mm, and at 5-mm height 0.14–0.21 mm. Three to 8 whorls of 16 internal smooth cusps: 4 large (perradius), 4 intermediate (interradius), and 8 small (adradius). Polydisc strobilation, with more than 100 ephyrae at a time. Medusa translucent, with yellow pigment spot in center of each lappet (Fig. <xref ref-type="fig" rid="F6">6A, B</xref>). Umbrella flattened, with 16 slightly elongated lappets with rounded margins and 8 rhopalia with statocyst and red ocelli. Live specimens measuring up to: 3.9 mm total diameter; 2.7 mm between opposite rhopalia; 1.5 mm coronal-groove diameter; gastric cirri approximately 0.5 mm in length; and tentacle length up to 1.5 mm. Stomach with 4 gastric septa, each with 3–7 gastric filaments.</p><fig id="F6" position="float" orientation="portrait"><object-id xmlns:xlink="http://www.w3.org/1999/xlink" content-type="doi" xlink:type="simple">10.3897/zookeys.984.56380.figure6</object-id><object-id xmlns:xlink="http://www.w3.org/1999/xlink" content-type="arpha" xlink:type="simple">B81F6CA7-FFF4-5612-8F1D-862B886CDB57</object-id><label>Figure 6.</label><caption><p>Aboral view of <italic><tp:taxon-name><tp:taxon-name-part taxon-name-part-type="genus" reg="Nausithoe">Nausithoe</tp:taxon-name-part> <tp:taxon-name-part taxon-name-part-type="species" reg="maculata">maculata</tp:taxon-name-part></tp:taxon-name></italic> medusae from Cuba’s polyp culture. <bold>A</bold> four-month-old medusa with mature male gonads (<bold>g</bold>), long tentacles (<bold>t</bold>), and malformations in the lappets and central disc. <bold>B</bold> three-month-old medusa with mature female gonads (<bold>g</bold>), showing the rhopalium (<bold>r</bold>), coronal groove (<bold>cg</bold>), marginal lappets (<bold>ml</bold>) with pigment spot (<bold>ps</bold>), gastric cirri (<bold>gc</bold>), and tentacles (<bold>t</bold>).</p></caption><graphic xmlns:xlink="http://www.w3.org/1999/xlink" xlink:href="zookeys-984-001-g006.jpg" position="float" orientation="portrait" xlink:type="simple" id="oo_470913.jpg"><uri content-type="original_file" xlink:type="simple">https://binary.pensoft.net/fig/470913</uri></graphic></fig></tp:treatment-sec><ref-list><ref id="B16"><mixed-citation xmlns:xlink="http://www.w3.org/1999/xlink" xlink:type="simple"><person-group><name name-style="western"><surname>Jarms</surname><given-names>G</given-names></name></person-group> (<year>1990</year>) <article-title>Neubeschreibung dreier Arten der Gattung <italic><tp:taxon-name><tp:taxon-name-part taxon-name-part-type="genus">Nausithoe</tp:taxon-name-part></tp:taxon-name></italic> (<tp:taxon-name><tp:taxon-name-part taxon-name-part-type="order">Coronatae</tp:taxon-name-part></tp:taxon-name>, <tp:taxon-name><tp:taxon-name-part taxon-name-part-type="class">Scyphozoa</tp:taxon-name-part></tp:taxon-name>) sowie Wiederbeschreibung der Art <italic><tp:taxon-name><tp:taxon-name-part taxon-name-part-type="genus">Nausithoe</tp:taxon-name-part> <tp:taxon-name-part taxon-name-part-type="species">marginata</tp:taxon-name-part></tp:taxon-name></italic> Kölliker, 1853.</article-title><source>Mitteilungen aus dem Hamburgischen Zoologischen Museum und Institut</source><volume>87</volume>: <fpage>7</fpage>–<lpage>39</lpage>.</mixed-citation></ref><ref id="B40"><mixed-citation xmlns:xlink="http://www.w3.org/1999/xlink" xlink:type="simple"><person-group><name name-style="western"><surname>Silveira</surname><given-names>FL</given-names></name><name name-style="western"><surname>Morandini</surname><given-names>AC</given-names></name></person-group> (<year>1997</year>) <article-title><italic><tp:taxon-name><tp:taxon-name-part taxon-name-part-type="genus">Nausithoe</tp:taxon-name-part> <tp:taxon-name-part taxon-name-part-type="species">aurea</tp:taxon-name-part></tp:taxon-name></italic> n. sp. (<tp:taxon-name><tp:taxon-name-part taxon-name-part-type="class">Scyphozoa</tp:taxon-name-part></tp:taxon-name>, <tp:taxon-name><tp:taxon-name-part taxon-name-part-type="order">Coronatae</tp:taxon-name-part></tp:taxon-name>, <tp:taxon-name><tp:taxon-name-part taxon-name-part-type="family">Nausithoidae</tp:taxon-name-part></tp:taxon-name>), a species with two pathways of reproduction after strobilation: sexual and asexual.</article-title><source>Contributions to Zoology</source><volume>66</volume>(<issue>4</issue>): <fpage>235</fpage>–<lpage>246</lpage>. <ext-link xlink:type="simple" ext-link-type="doi" xlink:href="10.1163/26660644-06604004">https://doi.org/10.1163/26660644-06604004</ext-link></mixed-citation></ref></ref-list></tp:taxon-treatment>
