# Supplementary material for: New record of Nausithoe werneri (Scyphozoa, Coronatae, Nausithoidae) from the Brazilian coast and a new synonymy for Nausithoe maculata
Source: Zookeys. 2020 Nov 4;984:1–21. doi: 10.3897/zookeys.984.56380 (PMC7658188; doi:10.3897/zookeys.984.56380)
Supplement: XML Treatment for Nausithoe werneri [file zookeys.984.56380-treatment3.xml]

<!DOCTYPE tp:taxon-treatment
  PUBLIC "-//TaxonX//DTD Taxonomic Treatment Publishing DTD v0 20100105//EN" "tax-treatment-NSO.dtd">
<tp:taxon-treatment xmlns:tp="http://www.plazi.org/taxpub"><tp:treatment-meta><kwd-group><label>Taxon classification</label><kwd><named-content xmlns:xlink="http://www.w3.org/1999/xlink" content-type="kingdom">Animalia</named-content></kwd><kwd><named-content xmlns:xlink="http://www.w3.org/1999/xlink" content-type="order">Coronatae</named-content></kwd><kwd><named-content xmlns:xlink="http://www.w3.org/1999/xlink" content-type="family">Nausithoidae</named-content></kwd></kwd-group><mixed-citation publication-type="journal"><person-group><name><surname>Molinari</surname><given-names>Clarissa Garbi</given-names></name><name><surname>Maronna</surname><given-names>Maximiliano Manuel</given-names></name><name><surname>Morandini</surname><given-names>André Carrara</given-names></name></person-group><article-title>New record of <italic><tp:taxon-name><tp:taxon-name-part taxon-name-part-type="genus" reg="Nausithoe">Nausithoe</tp:taxon-name-part> <tp:taxon-name-part taxon-name-part-type="species" reg="werneri">werneri</tp:taxon-name-part></tp:taxon-name></italic> (<tp:taxon-name><tp:taxon-name-part taxon-name-part-type="class">Scyphozoa</tp:taxon-name-part></tp:taxon-name>, <tp:taxon-name><tp:taxon-name-part taxon-name-part-type="order">Coronatae</tp:taxon-name-part></tp:taxon-name>, <tp:taxon-name><tp:taxon-name-part taxon-name-part-type="family">Nausithoidae</tp:taxon-name-part></tp:taxon-name>) from the Brazilian coast and a new synonymy for <italic><tp:taxon-name><tp:taxon-name-part taxon-name-part-type="genus" reg="Nausithoe">Nausithoe</tp:taxon-name-part> <tp:taxon-name-part taxon-name-part-type="species" reg="maculata">maculata</tp:taxon-name-part></tp:taxon-name></italic></article-title><source>Zookeys</source><day>04</day><month>11</month><year>2020</year><volume>984</volume><fpage>1</fpage><lpage>21</lpage><pub-id pub-id-type="doi">10.3897/zookeys.984.56380</pub-id></mixed-citation></tp:treatment-meta><tp:nomenclature><tp:taxon-name><object-id xmlns:xlink="http://www.w3.org/1999/xlink" content-type="arpha" xlink:type="simple">0F6367D3-3578-5575-BABB-F5919BDF0758</object-id>
                <tp:taxon-name-part taxon-name-part-type="genus" reg="Nausithoe">Nausithoe</tp:taxon-name-part>
                <tp:taxon-name-part taxon-name-part-type="species" reg="werneri">werneri</tp:taxon-name-part>
              </tp:taxon-name><tp:taxon-authority>Jarms, 1990</tp:taxon-authority><xref ref-type="fig" rid="F7">Fig. 7</xref><tp:nomenclature-citation-list><tp:nomenclature-citation><tp:taxon-name>
                    <tp:taxon-name-part taxon-name-part-type="genus" reg="Nausithoe">Nausithoe</tp:taxon-name-part> <tp:taxon-name-part taxon-name-part-type="species" reg="werneri">werneri</tp:taxon-name-part></tp:taxon-name><comment><xref ref-type="bibr" rid="B16">Jarms 1990</xref>: 12–17, figs 1–7, pls I, III. Type locality: Morocco coast (<named-content xmlns:xlink="http://www.w3.org/1999/xlink" content-type="dwc:verbatimCoordinates" xlink:type="simple"><named-content content-type="geo-json" specific-use="{&#34;type&#34;:&#34;Point&#34;,&#34;coordinates&#34;:[-16.140000,25.340000]}" id="NCID0EA6AI" xlink:type="simple">25°20.4'N, 16°08.4'W</named-content></named-content>, 415–420 m depth). Holotype: ZMH C11530.</comment></tp:nomenclature-citation></tp:nomenclature-citation-list></tp:nomenclature><tp:treatment-sec sec-type="Metagenetic species" id="SECID0EF6AI"><title>Metagenetic species.</title><p>Solitary polyp with typical periderm tube, dark to light brown, conical, with transverse rings on surface with longitudinal striations (4–5 rings every 0.4 mm at 2 mm above the base). Polyps 2.56–31.46 mm long. Basal disk 0.24–0.53 mm in diameter. Diameter of aperture 0.33–1.29 mm. Diameter just above basal disc 0.07–0.23 mm. Diameter at 2-mm height 0.07–0.12 mm, and at 5-mm height 0.07–0.17 mm. Six to 14 whorls of 8 internal cusps: 4 large (perradius) and 4 intermediate (interradius), with additional cusps. Polyp with up to 40 filiform tentacles. Polydisc strobilation, with more than 100 ephyrae at a time. Medusa with smooth umbrella (Fig. <xref ref-type="fig" rid="F7">7</xref>) with high central dome; 16 slightly elongated lappets with rounded margins, and 8 rhopalia with statocyst and red ocelli. Live specimens measuring up to: 6.8 mm total diameter; 5 mm between opposite rhopalia; 2.5 mm coronal groove diameter; gastric cirri approximately 1.9 mm in length; and tentacle length up to 3 mm. Stomach with 4 gastric septa, each with 1 gastric filament (4 in total).</p><fig id="F7" position="float" orientation="portrait"><object-id xmlns:xlink="http://www.w3.org/1999/xlink" content-type="doi" xlink:type="simple">10.3897/zookeys.984.56380.figure7</object-id><object-id xmlns:xlink="http://www.w3.org/1999/xlink" content-type="arpha" xlink:type="simple">C7E67EDC-EE90-5A92-B1A6-A1A4DB48D184</object-id><label>Figure 7.</label><caption><p><italic><tp:taxon-name><tp:taxon-name-part taxon-name-part-type="genus" reg="Nausithoe">Nausithoe</tp:taxon-name-part> <tp:taxon-name-part taxon-name-part-type="species" reg="werneri">werneri</tp:taxon-name-part></tp:taxon-name></italic> male medusae from Mediterranean’s polyp culture (<bold>A</bold>–<bold>C</bold> 5 months old <bold>D</bold> 3 months old) <bold>A</bold> aboral view of an adult medusa with mature gonads (<bold>g</bold>), contracted lappets, and extended tentacles (<bold>t</bold>) <bold>B</bold> detail of gastrovascular cavity, focusing on the gastric cirri (<bold>gc</bold>) <bold>C</bold> lateral view, focusing on the lips (<bold>l</bold>) and the extension of the manubrium <bold>D</bold> beginning of gonad (<bold>g</bold>) development (aboral view).</p></caption><graphic xmlns:xlink="http://www.w3.org/1999/xlink" xlink:href="zookeys-984-001-g007.jpg" position="float" orientation="portrait" xlink:type="simple" id="oo_470914.jpg"><uri content-type="original_file" xlink:type="simple">https://binary.pensoft.net/fig/470914</uri></graphic></fig><p>Sequences from all species studied are available on GenBank (Table <xref ref-type="table" rid="T7">7</xref>). DNA comparisons of the sequenced markers of the species are summarized in Tables <xref ref-type="table" rid="T8">8</xref> and <xref ref-type="table" rid="T9">9</xref>. We were not able to amplify the three proposed markers for all polyps. Therefore, <italic><tp:taxon-name><tp:taxon-name-part taxon-name-part-type="genus" reg="Nausithoe">Nausithoe</tp:taxon-name-part></tp:taxon-name></italic> sp. specimens AC01 (no 28S data), AC17 (no <abbrev xmlns:xlink="http://www.w3.org/1999/xlink" xlink:title="cytochrome oxidase subunit I" id="ABBRID0EUBBI" xlink:type="simple">COI</abbrev> data), and AC18 (no <abbrev xmlns:xlink="http://www.w3.org/1999/xlink" xlink:title="cytochrome oxidase subunit I" id="ABBRID0EYBBI" xlink:type="simple">COI</abbrev> data) were not included in the molecular analyses. Polyps with all three genes sequenced were compared with each other and with <italic><tp:taxon-name><tp:taxon-name-part taxon-name-part-type="genus" reg="Nausithoe">N.</tp:taxon-name-part> <tp:taxon-name-part taxon-name-part-type="species" reg="maculata">maculata</tp:taxon-name-part></tp:taxon-name></italic> (= <italic><tp:taxon-name><tp:taxon-name-part taxon-name-part-type="genus" reg="Nausithoe">N.</tp:taxon-name-part> <tp:taxon-name-part taxon-name-part-type="species" reg="aurea">aurea</tp:taxon-name-part></tp:taxon-name></italic> from Brazil), <italic><tp:taxon-name><tp:taxon-name-part taxon-name-part-type="genus" reg="Nausithoe">N.</tp:taxon-name-part> <tp:taxon-name-part taxon-name-part-type="species" reg="maculata">maculata</tp:taxon-name-part></tp:taxon-name></italic> (Cuba), and <italic><tp:taxon-name><tp:taxon-name-part taxon-name-part-type="genus" reg="Nausithoe">N.</tp:taxon-name-part> <tp:taxon-name-part taxon-name-part-type="species" reg="werneri">werneri</tp:taxon-name-part></tp:taxon-name></italic>. Using only the <abbrev xmlns:xlink="http://www.w3.org/1999/xlink" xlink:title="cytochrome oxidase subunit I" id="ABBRID0EIDBI" xlink:type="simple">COI</abbrev> marker, <italic><tp:taxon-name><tp:taxon-name-part taxon-name-part-type="genus" reg="Nausithoe">Nausithoe</tp:taxon-name-part></tp:taxon-name></italic> sp. (specimens AC02, AC08, AC10, AC20) and <italic><tp:taxon-name><tp:taxon-name-part taxon-name-part-type="genus" reg="Nausithoe">N.</tp:taxon-name-part> <tp:taxon-name-part taxon-name-part-type="species" reg="werneri">werneri</tp:taxon-name-part></tp:taxon-name></italic> had less than 6% genetic difference from each other and almost 20% genetic difference from <italic><tp:taxon-name><tp:taxon-name-part taxon-name-part-type="genus" reg="Nausithoe">N.</tp:taxon-name-part> <tp:taxon-name-part taxon-name-part-type="species" reg="maculata">maculata</tp:taxon-name-part></tp:taxon-name></italic> (Cuba) and <italic><tp:taxon-name><tp:taxon-name-part taxon-name-part-type="genus" reg="Nausithoe">N.</tp:taxon-name-part> <tp:taxon-name-part taxon-name-part-type="species" reg="maculata">maculata</tp:taxon-name-part></tp:taxon-name></italic> (= <italic><tp:taxon-name><tp:taxon-name-part taxon-name-part-type="genus" reg="Nausithoe">N.</tp:taxon-name-part> <tp:taxon-name-part taxon-name-part-type="species" reg="aurea">aurea</tp:taxon-name-part></tp:taxon-name></italic> from Brazil). <italic><tp:taxon-name><tp:taxon-name-part taxon-name-part-type="genus" reg="Nausithoe">Nausithoe</tp:taxon-name-part> <tp:taxon-name-part taxon-name-part-type="species" reg="maculata">maculata</tp:taxon-name-part></tp:taxon-name></italic> from Cuba had less than 7% difference from <italic><tp:taxon-name><tp:taxon-name-part taxon-name-part-type="genus" reg="Nausithoe">N.</tp:taxon-name-part> <tp:taxon-name-part taxon-name-part-type="species" reg="maculata">maculata</tp:taxon-name-part></tp:taxon-name></italic> (= <italic><tp:taxon-name><tp:taxon-name-part taxon-name-part-type="genus" reg="Nausithoe">N.</tp:taxon-name-part> <tp:taxon-name-part taxon-name-part-type="species" reg="aurea">aurea</tp:taxon-name-part></tp:taxon-name></italic>) from Brazil. The remaining DNA extractions from cultures are also considered as vouchers (Table <xref ref-type="table" rid="T7">7</xref>).</p><table-wrap id="T7" position="float" orientation="portrait"><label>Table 7.</label><caption><p>Sequence accession numbers in GenBank and their respective DNA extraction vouchers.</p></caption><table id="TID0E5TCI" rules="all"><tbody><tr><th rowspan="1" colspan="1"/><th rowspan="1" colspan="1">
                        <abbrev xmlns:xlink="http://www.w3.org/1999/xlink" xlink:title="cytochrome oxidase subunit I" id="ABBRID0EYGBI" xlink:type="simple">COI</abbrev>
                      </th><th rowspan="1" colspan="1">18S</th><th rowspan="1" colspan="1">28S</th><th rowspan="1" colspan="1">DNA Voucher</th></tr><tr><td rowspan="1" colspan="1"><italic><tp:taxon-name><tp:taxon-name-part taxon-name-part-type="genus" reg="Nausithoe">Nausithoe</tp:taxon-name-part></tp:taxon-name></italic> sp. AC02</td><td rowspan="1" colspan="1"><ext-link xmlns:xlink="http://www.w3.org/1999/xlink" ext-link-type="gen" xlink:href="MT603856" xlink:type="simple">MT603856</ext-link> (717 bp)</td><td rowspan="1" colspan="1"><ext-link xmlns:xlink="http://www.w3.org/1999/xlink" ext-link-type="gen" xlink:href="MT603629" xlink:type="simple">MT603629</ext-link> (1765 bp)</td><td rowspan="1" colspan="1"><ext-link xmlns:xlink="http://www.w3.org/1999/xlink" ext-link-type="gen" xlink:href="MT621557" xlink:type="simple">MT621557</ext-link> (1304 bp)</td><td rowspan="1" colspan="1">N02</td></tr><tr><td rowspan="1" colspan="1"><italic><tp:taxon-name><tp:taxon-name-part taxon-name-part-type="genus" reg="Nausithoe">Nausithoe</tp:taxon-name-part></tp:taxon-name></italic> sp. AC08</td><td rowspan="1" colspan="1"><ext-link xmlns:xlink="http://www.w3.org/1999/xlink" ext-link-type="gen" xlink:href="MT603855" xlink:type="simple">MT603855</ext-link> (735 bp)</td><td rowspan="1" colspan="1"><ext-link xmlns:xlink="http://www.w3.org/1999/xlink" ext-link-type="gen" xlink:href="MT603631" xlink:type="simple">MT603631</ext-link> (1767 bp)</td><td rowspan="1" colspan="1"><ext-link xmlns:xlink="http://www.w3.org/1999/xlink" ext-link-type="gen" xlink:href="MT621552" xlink:type="simple">MT621552</ext-link> (1309 bp)</td><td rowspan="1" colspan="1">N08</td></tr><tr><td rowspan="1" colspan="1"><italic><tp:taxon-name><tp:taxon-name-part taxon-name-part-type="genus" reg="Nausithoe">Nausithoe</tp:taxon-name-part></tp:taxon-name></italic> sp. AC10</td><td rowspan="1" colspan="1"><ext-link xmlns:xlink="http://www.w3.org/1999/xlink" ext-link-type="gen" xlink:href="MT603857" xlink:type="simple">MT603857</ext-link> (708 bp)</td><td rowspan="1" colspan="1"><ext-link xmlns:xlink="http://www.w3.org/1999/xlink" ext-link-type="gen" xlink:href="MT603630" xlink:type="simple">MT603630</ext-link> (1765 bp)</td><td rowspan="1" colspan="1"><ext-link xmlns:xlink="http://www.w3.org/1999/xlink" ext-link-type="gen" xlink:href="MT621553" xlink:type="simple">MT621553</ext-link> (1319 bp)</td><td rowspan="1" colspan="1">N10</td></tr><tr><td rowspan="1" colspan="1"><italic><tp:taxon-name><tp:taxon-name-part taxon-name-part-type="genus" reg="Nausithoe">Nausithoe</tp:taxon-name-part></tp:taxon-name></italic> sp. AC20</td><td rowspan="1" colspan="1"><ext-link xmlns:xlink="http://www.w3.org/1999/xlink" ext-link-type="gen" xlink:href="MT603854" xlink:type="simple">MT603854</ext-link> (609 bp)</td><td rowspan="1" colspan="1"><ext-link xmlns:xlink="http://www.w3.org/1999/xlink" ext-link-type="gen" xlink:href="MT603628" xlink:type="simple">MT603628</ext-link> (1772 bp)</td><td rowspan="1" colspan="1"><ext-link xmlns:xlink="http://www.w3.org/1999/xlink" ext-link-type="gen" xlink:href="MT621555" xlink:type="simple">MT621555</ext-link> (1344 bp)</td><td rowspan="1" colspan="1">N20</td></tr><tr><td rowspan="1" colspan="1"><italic><tp:taxon-name><tp:taxon-name-part taxon-name-part-type="genus" reg="Nausithoe">N.</tp:taxon-name-part> <tp:taxon-name-part taxon-name-part-type="species" reg="werneri">werneri</tp:taxon-name-part></tp:taxon-name></italic> (Mediterranean)</td><td rowspan="1" colspan="1"><ext-link xmlns:xlink="http://www.w3.org/1999/xlink" ext-link-type="gen" xlink:href="MT603858" xlink:type="simple">MT603858</ext-link> (610 bp)</td><td rowspan="1" colspan="1"><ext-link xmlns:xlink="http://www.w3.org/1999/xlink" ext-link-type="gen" xlink:href="MT603627" xlink:type="simple">MT603627</ext-link> (1767 bp)</td><td rowspan="1" colspan="1"><ext-link xmlns:xlink="http://www.w3.org/1999/xlink" ext-link-type="gen" xlink:href="MT621554" xlink:type="simple">MT621554</ext-link> (1337 bp)</td><td rowspan="1" colspan="1">NW (Med)</td></tr><tr><td rowspan="1" colspan="1"><italic><tp:taxon-name><tp:taxon-name-part taxon-name-part-type="genus" reg="Nausithoe">N.</tp:taxon-name-part> <tp:taxon-name-part taxon-name-part-type="species" reg="maculata">maculata</tp:taxon-name-part></tp:taxon-name></italic> (= <italic><tp:taxon-name><tp:taxon-name-part taxon-name-part-type="genus" reg="Nausithoe">N.</tp:taxon-name-part> <tp:taxon-name-part taxon-name-part-type="species" reg="aurea">aurea</tp:taxon-name-part></tp:taxon-name></italic>) (Brazil)</td><td rowspan="1" colspan="1"><ext-link xmlns:xlink="http://www.w3.org/1999/xlink" ext-link-type="gen" xlink:href="MT603859" xlink:type="simple">MT603859</ext-link> (579 bp)</td><td rowspan="1" colspan="1"><ext-link xmlns:xlink="http://www.w3.org/1999/xlink" ext-link-type="gen" xlink:href="MT603632" xlink:type="simple">MT603632</ext-link> (1777 bp)</td><td rowspan="1" colspan="1"><ext-link xmlns:xlink="http://www.w3.org/1999/xlink" ext-link-type="gen" xlink:href="MT621558" xlink:type="simple">MT621558</ext-link> (1305 bp)</td><td rowspan="1" colspan="1">NA</td></tr><tr><td rowspan="1" colspan="1"><italic><tp:taxon-name><tp:taxon-name-part taxon-name-part-type="genus" reg="Nausithoe">N.</tp:taxon-name-part> <tp:taxon-name-part taxon-name-part-type="species" reg="maculata">maculata</tp:taxon-name-part></tp:taxon-name></italic> (Cuba)</td><td rowspan="1" colspan="1"><ext-link xmlns:xlink="http://www.w3.org/1999/xlink" ext-link-type="gen" xlink:href="MT603860" xlink:type="simple">MT603860</ext-link> (591 bp)</td><td rowspan="1" colspan="1"><ext-link xmlns:xlink="http://www.w3.org/1999/xlink" ext-link-type="gen" xlink:href="MT603633" xlink:type="simple">MT603633</ext-link> (1780 bp)</td><td rowspan="1" colspan="1"><ext-link xmlns:xlink="http://www.w3.org/1999/xlink" ext-link-type="gen" xlink:href="MT621559" xlink:type="simple">MT621559</ext-link> (1310 bp)</td><td rowspan="1" colspan="1">NM (Cuba)</td></tr></tbody></table></table-wrap><table-wrap id="T8" position="float" orientation="portrait"><label>Table 8.</label><caption><p>Genetic similarity (percent) between each <italic><tp:taxon-name><tp:taxon-name-part taxon-name-part-type="genus" reg="Nausithoe">Nausithoe</tp:taxon-name-part></tp:taxon-name></italic> sp. polyp (AC02, AC08, AC10, AC20), <italic><tp:taxon-name><tp:taxon-name-part taxon-name-part-type="genus" reg="Nausithoe">Nausithoe</tp:taxon-name-part> <tp:taxon-name-part taxon-name-part-type="species" reg="maculata">maculata</tp:taxon-name-part></tp:taxon-name></italic> (= <italic><tp:taxon-name><tp:taxon-name-part taxon-name-part-type="genus" reg="Nausithoe">N.</tp:taxon-name-part> <tp:taxon-name-part taxon-name-part-type="species" reg="aurea">aurea</tp:taxon-name-part></tp:taxon-name></italic> from Brazil), <italic><tp:taxon-name><tp:taxon-name-part taxon-name-part-type="genus" reg="Nausithoe">Nausithoe</tp:taxon-name-part> <tp:taxon-name-part taxon-name-part-type="species" reg="maculata">maculata</tp:taxon-name-part></tp:taxon-name></italic> (from Cuba), and <italic><tp:taxon-name><tp:taxon-name-part taxon-name-part-type="genus" reg="Nausithoe">Nausithoe</tp:taxon-name-part> <tp:taxon-name-part taxon-name-part-type="species" reg="werneri">werneri</tp:taxon-name-part></tp:taxon-name></italic>. 18S in white and 28S in italic.</p></caption><table id="TID0ER2CI" rules="all"><tbody><tr><td rowspan="1" colspan="1"/><td rowspan="1" colspan="1">AC02</td><td rowspan="1" colspan="1">AC08</td><td rowspan="1" colspan="1">AC10</td><td rowspan="1" colspan="1">AC20</td><td rowspan="1" colspan="1">
                        <italic><tp:taxon-name><tp:taxon-name-part taxon-name-part-type="genus" reg="Nausithoe">N.</tp:taxon-name-part> <tp:taxon-name-part taxon-name-part-type="species" reg="werneri">werneri</tp:taxon-name-part></tp:taxon-name></italic>
                      </td><td rowspan="1" colspan="1"><italic><tp:taxon-name><tp:taxon-name-part taxon-name-part-type="genus" reg="Nausithoe">N.</tp:taxon-name-part> <tp:taxon-name-part taxon-name-part-type="species" reg="maculata">maculata</tp:taxon-name-part></tp:taxon-name></italic> (Brazil)</td><td rowspan="1" colspan="1"><italic><tp:taxon-name><tp:taxon-name-part taxon-name-part-type="genus" reg="Nausithoe">N.</tp:taxon-name-part> <tp:taxon-name-part taxon-name-part-type="species" reg="maculata">maculata</tp:taxon-name-part></tp:taxon-name></italic> (Cuba)</td></tr><tr><td rowspan="1" colspan="1">AC02</td><td rowspan="1" colspan="1"/><td rowspan="1" colspan="1">100</td><td rowspan="1" colspan="1">100</td><td rowspan="1" colspan="1">99.94</td><td rowspan="1" colspan="1">99.94</td><td rowspan="1" colspan="1">99.86</td><td rowspan="1" colspan="1">99.86</td></tr><tr><td rowspan="1" colspan="1">AC08</td><td rowspan="1" colspan="1">
                        <italic>94.86</italic>
                      </td><td rowspan="1" colspan="1"/><td rowspan="1" colspan="1">100</td><td rowspan="1" colspan="1">99.94</td><td rowspan="1" colspan="1">99.94</td><td rowspan="1" colspan="1">99.86</td><td rowspan="1" colspan="1">99.86</td></tr><tr><td rowspan="1" colspan="1">AC10</td><td rowspan="1" colspan="1">
                        <italic>97.04</italic>
                      </td><td rowspan="1" colspan="1">
                        <italic>94.63</italic>
                      </td><td rowspan="1" colspan="1"/><td rowspan="1" colspan="1">99.94</td><td rowspan="1" colspan="1">99.94</td><td rowspan="1" colspan="1">99.86</td><td rowspan="1" colspan="1">99.86</td></tr><tr><td rowspan="1" colspan="1">AC20</td><td rowspan="1" colspan="1">
                        <italic>97.41</italic>
                      </td><td rowspan="1" colspan="1">
                        <italic>95</italic>
                      </td><td rowspan="1" colspan="1">
                        <italic>97.18</italic>
                      </td><td rowspan="1" colspan="1"/><td rowspan="1" colspan="1">99.89</td><td rowspan="1" colspan="1">99.80</td><td rowspan="1" colspan="1">99.80</td></tr><tr><td rowspan="1" colspan="1">
                        <italic><tp:taxon-name><tp:taxon-name-part taxon-name-part-type="genus" reg="Nausithoe">N.</tp:taxon-name-part> <tp:taxon-name-part taxon-name-part-type="species" reg="werneri">werneri</tp:taxon-name-part></tp:taxon-name></italic>
                      </td><td rowspan="1" colspan="1">
                        <italic>97.22</italic>
                      </td><td rowspan="1" colspan="1">
                        <italic>94.69</italic>
                      </td><td rowspan="1" colspan="1">
                        <italic>96.91</italic>
                      </td><td rowspan="1" colspan="1">
                        <italic>97.28</italic>
                      </td><td rowspan="1" colspan="1"/><td rowspan="1" colspan="1">99.80</td><td rowspan="1" colspan="1">99.80</td></tr><tr><td rowspan="1" colspan="1"><italic><tp:taxon-name><tp:taxon-name-part taxon-name-part-type="genus" reg="Nausithoe">N.</tp:taxon-name-part> <tp:taxon-name-part taxon-name-part-type="species" reg="maculata">maculata</tp:taxon-name-part></tp:taxon-name></italic> (Brazil)</td><td rowspan="1" colspan="1">
                        <italic>96.64</italic>
                      </td><td rowspan="1" colspan="1">
                        <italic>94.22</italic>
                      </td><td rowspan="1" colspan="1">
                        <italic>96.62</italic>
                      </td><td rowspan="1" colspan="1">
                        <italic>96.76</italic>
                      </td><td rowspan="1" colspan="1">
                        <italic>96.51</italic>
                      </td><td rowspan="1" colspan="1"/><td rowspan="1" colspan="1">99.94</td></tr><tr><td rowspan="1" colspan="1"><italic><tp:taxon-name><tp:taxon-name-part taxon-name-part-type="genus" reg="Nausithoe">N.</tp:taxon-name-part> <tp:taxon-name-part taxon-name-part-type="species" reg="maculata">maculata</tp:taxon-name-part></tp:taxon-name></italic> (Cuba)</td><td rowspan="1" colspan="1">
                        <italic>96.66</italic>
                      </td><td rowspan="1" colspan="1">
                        <italic>94.18</italic>
                      </td><td rowspan="1" colspan="1">
                        <italic>96.37</italic>
                      </td><td rowspan="1" colspan="1">
                        <italic>96.74</italic>
                      </td><td rowspan="1" colspan="1">
                        <italic>96.47</italic>
                      </td><td rowspan="1" colspan="1">
                        <italic>97.36</italic>
                      </td><td rowspan="1" colspan="1"/></tr></tbody></table></table-wrap><table-wrap id="T9" position="float" orientation="portrait"><label>Table 9.</label><caption><p>Genetic similarity (percent) between each <italic><tp:taxon-name><tp:taxon-name-part taxon-name-part-type="genus" reg="Nausithoe">Nausithoe</tp:taxon-name-part></tp:taxon-name></italic> sp. polyp (AC02, AC08, AC10, AC20), <italic><tp:taxon-name><tp:taxon-name-part taxon-name-part-type="genus" reg="Nausithoe">N.</tp:taxon-name-part> <tp:taxon-name-part taxon-name-part-type="species" reg="maculata">maculata</tp:taxon-name-part></tp:taxon-name></italic> (= <italic><tp:taxon-name><tp:taxon-name-part taxon-name-part-type="genus" reg="Nausithoe">N.</tp:taxon-name-part> <tp:taxon-name-part taxon-name-part-type="species" reg="aurea">aurea</tp:taxon-name-part></tp:taxon-name></italic> from Brazil), <italic><tp:taxon-name><tp:taxon-name-part taxon-name-part-type="genus" reg="Nausithoe">N.</tp:taxon-name-part> <tp:taxon-name-part taxon-name-part-type="species" reg="maculata">maculata</tp:taxon-name-part></tp:taxon-name></italic> (from Cuba), and <italic><tp:taxon-name><tp:taxon-name-part taxon-name-part-type="genus" reg="Nausithoe">N.</tp:taxon-name-part> <tp:taxon-name-part taxon-name-part-type="species" reg="werneri">werneri</tp:taxon-name-part></tp:taxon-name></italic>. <abbrev xmlns:xlink="http://www.w3.org/1999/xlink" xlink:title="cytochrome oxidase subunit I" id="ABBRID0EN6BI" xlink:type="simple">COI</abbrev> in italic; all three markers combined in white. Boldface indicates higher similarity that we are considering to be the same species.</p></caption><table id="TID0ECHDI" rules="all"><tbody><tr><th rowspan="1" colspan="1"/><th rowspan="1" colspan="1">AC02</th><th rowspan="1" colspan="1">AC08</th><th rowspan="1" colspan="1">AC10</th><th rowspan="1" colspan="1">AC20</th><th rowspan="1" colspan="1">
                        <italic><tp:taxon-name><tp:taxon-name-part taxon-name-part-type="genus" reg="Nausithoe">N.</tp:taxon-name-part> <tp:taxon-name-part taxon-name-part-type="species" reg="werneri">werneri</tp:taxon-name-part></tp:taxon-name></italic>
                      </th><th rowspan="1" colspan="1"><italic><tp:taxon-name><tp:taxon-name-part taxon-name-part-type="genus" reg="Nausithoe">N.</tp:taxon-name-part> <tp:taxon-name-part taxon-name-part-type="species" reg="maculata">maculata</tp:taxon-name-part></tp:taxon-name></italic> (Brazil)</th><th rowspan="1" colspan="1"><italic><tp:taxon-name><tp:taxon-name-part taxon-name-part-type="genus" reg="Nausithoe">N.</tp:taxon-name-part> <tp:taxon-name-part taxon-name-part-type="species" reg="maculata">maculata</tp:taxon-name-part></tp:taxon-name></italic> (Cuba)</th></tr><tr><td rowspan="1" colspan="1">AC02</td><td rowspan="1" colspan="1"/><td rowspan="1" colspan="1">96.28</td><td rowspan="1" colspan="1">97.33</td><td rowspan="1" colspan="1">94.60</td><td rowspan="1" colspan="1">95.35</td><td rowspan="1" colspan="1">91.74</td><td rowspan="1" colspan="1">92.08</td></tr><tr><td rowspan="1" colspan="1">AC08</td><td rowspan="1" colspan="1">
                        <bold><italic>97.35</italic></bold>
                      </td><td rowspan="1" colspan="1"/><td rowspan="1" colspan="1">96.11</td><td rowspan="1" colspan="1">94.1</td><td rowspan="1" colspan="1">94.28</td><td rowspan="1" colspan="1">90.99</td><td rowspan="1" colspan="1">91.39</td></tr><tr><td rowspan="1" colspan="1">AC10</td><td rowspan="1" colspan="1">
                        <bold><italic>100</italic></bold>
                      </td><td rowspan="1" colspan="1">
                        <bold><italic>97.32</italic></bold>
                      </td><td rowspan="1" colspan="1"/><td rowspan="1" colspan="1">94.73</td><td rowspan="1" colspan="1">95.32</td><td rowspan="1" colspan="1">91.77</td><td rowspan="1" colspan="1">92.11</td></tr><tr><td rowspan="1" colspan="1">AC20</td><td rowspan="1" colspan="1">
                        <bold><italic>94.25</italic></bold>
                      </td><td rowspan="1" colspan="1">
                        <bold><italic>95.40</italic></bold>
                      </td><td rowspan="1" colspan="1">
                        <bold><italic>94.25</italic></bold>
                      </td><td rowspan="1" colspan="1"/><td rowspan="1" colspan="1">94.73</td><td rowspan="1" colspan="1">92.00</td><td rowspan="1" colspan="1">92.18</td></tr><tr><td rowspan="1" colspan="1">
                        <italic><tp:taxon-name><tp:taxon-name-part taxon-name-part-type="genus" reg="Nausithoe">N.</tp:taxon-name-part> <tp:taxon-name-part taxon-name-part-type="species" reg="werneri">werneri</tp:taxon-name-part></tp:taxon-name></italic>
                      </td><td rowspan="1" colspan="1">
                        <bold><italic>100</italic></bold>
                      </td><td rowspan="1" colspan="1">
                        <bold><italic>97.21</italic></bold>
                      </td><td rowspan="1" colspan="1">
                        <bold><italic>100</italic></bold>
                      </td><td rowspan="1" colspan="1">
                        <bold><italic>94.06</italic></bold>
                      </td><td rowspan="1" colspan="1"/><td rowspan="1" colspan="1">91.72</td><td rowspan="1" colspan="1">92.05</td></tr><tr><td rowspan="1" colspan="1"><italic><tp:taxon-name><tp:taxon-name-part taxon-name-part-type="genus" reg="Nausithoe">N.</tp:taxon-name-part> <tp:taxon-name-part taxon-name-part-type="species" reg="maculata">maculata</tp:taxon-name-part></tp:taxon-name></italic> Brazil)</td><td rowspan="1" colspan="1">
                        <italic>80.83</italic>
                      </td><td rowspan="1" colspan="1">
                        <italic>80.83</italic>
                      </td><td rowspan="1" colspan="1">
                        <italic>80.83</italic>
                      </td><td rowspan="1" colspan="1">
                        <italic>81.35</italic>
                      </td><td rowspan="1" colspan="1">
                        <italic>80.83</italic>
                      </td><td rowspan="1" colspan="1"/><td rowspan="1" colspan="1">94.06</td></tr><tr><td rowspan="1" colspan="1"><italic><tp:taxon-name><tp:taxon-name-part taxon-name-part-type="genus" reg="Nausithoe">N.</tp:taxon-name-part> <tp:taxon-name-part taxon-name-part-type="species" reg="maculata">maculata</tp:taxon-name-part></tp:taxon-name></italic> (Cuba)</td><td rowspan="1" colspan="1">
                        <italic>81.89</italic>
                      </td><td rowspan="1" colspan="1">
                        <italic>82.40</italic>
                      </td><td rowspan="1" colspan="1">
                        <italic>81.89</italic>
                      </td><td rowspan="1" colspan="1">
                        <italic>82.29</italic>
                      </td><td rowspan="1" colspan="1">
                        <italic>81.89</italic>
                      </td><td rowspan="1" colspan="1">
                        <bold><italic>93.06</italic></bold>
                      </td><td rowspan="1" colspan="1"/></tr></tbody></table></table-wrap></tp:treatment-sec><ref-list><ref id="B16"><mixed-citation xmlns:xlink="http://www.w3.org/1999/xlink" xlink:type="simple"><person-group><name name-style="western"><surname>Jarms</surname><given-names>G</given-names></name></person-group> (<year>1990</year>) <article-title>Neubeschreibung dreier Arten der Gattung <italic><tp:taxon-name><tp:taxon-name-part taxon-name-part-type="genus">Nausithoe</tp:taxon-name-part></tp:taxon-name></italic> (<tp:taxon-name><tp:taxon-name-part taxon-name-part-type="order">Coronatae</tp:taxon-name-part></tp:taxon-name>, <tp:taxon-name><tp:taxon-name-part taxon-name-part-type="class">Scyphozoa</tp:taxon-name-part></tp:taxon-name>) sowie Wiederbeschreibung der Art <italic><tp:taxon-name><tp:taxon-name-part taxon-name-part-type="genus">Nausithoe</tp:taxon-name-part> <tp:taxon-name-part taxon-name-part-type="species">marginata</tp:taxon-name-part></tp:taxon-name></italic> Kölliker, 1853.</article-title><source>Mitteilungen aus dem Hamburgischen Zoologischen Museum und Institut</source><volume>87</volume>: <fpage>7</fpage>–<lpage>39</lpage>.</mixed-citation></ref></ref-list></tp:taxon-treatment>
